# Supplementary material for: Cysteine dioxygenase knockout and taurine deficiency impair mouse uterine adenogenesis by inhibiting epithelial cell proliferation and enhancing apoptosis
Source: PLoS One. 2025 Aug 18;20(8):e0329503. doi: 10.1371/journal.pone.0329503 (PMC12360574; doi:10.1371/journal.pone.0329503)
Supplement: S2 File — (XLSX) [file pone.0329503.s002.xlsx]

## Sheet: Fig.1b
PND9	PND12	PND15	PND 28
1.2343	2.85411	7.96937	10.0849
0.616718	1.83387	7.36547	8.97105
1.31369	1.28861	7.3496	9.11528

## Sheet: Fig.1d
PND9	PND12	PND15	PND28
1.00209	1.46755	1.54876	2.1402
1.2921	1.82299	1.55849	2.60579
0.274856	1.1045	1.52655	2.94206
1.19899	0.905255	2.1473	2.46837

## Sheet: Fig.2b
WT	KO
0.841242	5.3e-06
0.991957	0.00015
0.779356	0.000112

## Sheet: Fig.2d
WT	KO
1.01125	0
1.32564	0
0.86324	0

## Sheet: Fig.2e
	WT						KO
PND9	1513.42	1418.43	1136.89				113.954	138.79	158.039	161.577
PND12	1339.77	1603.99	1348.42				122.324	119.62	92.1332
PND15	1829.43	1345.63	1609.85	1361.91	1477.76	1629.3	93.3246	127.361	101.174	115.166
PND28	2091.14	1928.47	1790.75				201.856	149.284	122.539

## Sheet: Fig.3a
	WT					KO
PND3	2.47	2.09	2.1	2.28	2.07	2.11	2.38	2.25	2.19	2.32
PND9	5.24	5.52	5.41	5.37	5.6	5.03	4.21	4.79	4.2	4.6
PND12	7.55	8.35	8.09	8.66	7.7	4.61	5.15	5.75	4.49	5.02
PND15	13.45	13.84	11.02	11.56	10.8	6.88	8.12	8.19	9.1	6.96
PND28	20.17	18.17	16.43	19.17	18.22	11.37	16.76	13.96	10.59	12.76

## Sheet: Fig.4b
	WT			KO
PND9	2	1.2	1.4	0	0	0	0	0
PND12	2.5	3.6	4.8	2	1.6	2.2
PND15	14.8	15.6	12	3.2	8.2	7.8	5
PND28	15.6	13.8	19.8	4.6	7.8	7.2

## Sheet: Fig.5b
	WT					KO
PND3	112	122	118			102	110	98
PND9	270		339	284		237	222	210	175	225	268
PND12	317	392	470	371		325	270	370
PND15		465	400	578	545		288	253	332	311	316
PND28	862	750	730	963		384	249	318	368	281

## Sheet: Fig.5c
	WT			KO
PND3	82	78	76	77	72	79
PND9	68	66	72.7	50	59	51.8
PND12	57	50	66	45	44	39
PND15	20	37	29	11.7	8	8
PND28	48	50.14	75.37	43	52.73	44.55

## Sheet: Fig.6a
WT	KO	KO+Taurine
963.005	93.3246	394.538
852.135	127.361	513.453
1361.91	101.174	443.798

[truncated: 4 more sheets: Fig.6c, Fig.6d, Fig.6e, Fig.6f]
